# Supplementary material for: Exploring the relationship between sarcopenia and 11 respiratory diseases: a comprehensive mendelian randomization analysis
Source: Aging Clin Exp Res. 2024 Oct 12;36(1):205. doi: 10.1007/s40520-024-02855-y (PMC11470909; doi:10.1007/s40520-024-02855-y)
Supplement: Supplementary file 3 — Supplementary file3 (XLSX 25 KB) [file 40520_2024_2855_MOESM3_ESM.xlsx]

## Sheet: Sheet1
Table. S1. Summary of forward UVMR analysis results
Exposure	Outcome	Used SNPs	inverse variance weighted method						Weighted median method					MR-Egger method					Weighted_mode method
			OR	or_lci95	or_uci95	beta	P-value		OR	or_lci95	or_uci95	P-value		OR	or_lci95	or_uci95	P-value		OR	or_lci95	or_uci95	P-value
CB	Appendicular lean mass	5	1.00019	0.994349	1.00606	0.000189591	0.949407		0.998156	0.990301	1.00607	0.647059		0.996972	0.979732	1.01452	0.755807		0.998611	0.988587	1.00874	0.800462
Sarcoidosis		3	0.98964	0.971841	1.00776	-0.0104141	0.260718		0.997298	0.98451	1.01025	0.681094		1.00459	0.832973	1.21157	0.969509		0.998648	0.986252	1.0112	0.851607
Pneumoconiosis		10	1.00222	1.00018	1.00427	0.00286539	0.033259		1.00272	0.999841	1.00561	0.0640694		1.00287	0.999634	1.00612	0.120435		1.00287	0.999794	1.00596	0.100703
Bronchiectasis		14	1.00235	0.99778	1.00693	0.00234284	0.314511		1.00342	0.99736	1.00952	0.269351		1.00133	0.994122	1.00858	0.725243		1.00362	0.996107	1.01119	0.363224
IPF		4	0.999038	0.996011	1.00207	-0.000962399	0.534265		0.998904	0.995589	1.00223	0.517929		0.999976	0.98769	1.01242	0.997344		0.998807	0.995421	1.0022	0.540299
LRTI		10	0.992639	0.972346	1.01335	-0.00738851	0.483228		0.986933	0.965486	1.00886	0.240646		0.864702	0.785747	0.951592	0.0177166		0.980962	0.955051	1.00757	0.192881
ILD		6	1.00021	0.988718	1.01183	0.000209414	0.971664		0.998126	0.993296	1.00298	0.448623		0.995396	0.97717	1.01396	0.650181		0.998054	0.99324	1.00289	0.46551
Asthma		8	0.985898	0.969737	1.00233	-0.0142029	0.0921234		0.983062	0.962782	1.00377	0.108222		0.954519	0.882699	1.03218	0.287741		0.98068	0.948472	1.01398	0.28982
COPD		26	0.997037	0.987897	1.00626	-0.00296737	0.475263		0.99882	0.987038	1.01074	0.845327		1.00567	0.987325	1.02436	0.553194		0.993856	0.977793	1.01018	0.465973
PE		4	1.00908	0.990949	1.02755	0.00904192	0.328433		1.01759	1.00605	1.02926	0.00272878		1.01967	0.959241	1.08391	0.595803		1.02084	1.00696	1.0349	0.0598647
PAH		6	0.999556	0.997249	1.00187	-0.00044419	0.70628		0.998852	0.995696	1.00202	0.476534		0.997254	0.989721	1.00484	0.516525		0.998768	0.994906	1.00265	0.560242
CB	Hand grip strength (right)	5	0.999287	0.994668	1.00393	-0.000713252	0.762838		1.00016	0.994154	1.00621	0.957989		0.992506	0.981441	1.0037	0.279993		1.00038	0.99222	1.00861	0.931591
Sarcoidosis		4	1.00251	0.995544	1.00952	0.00250614	0.481118		0.9999	0.99145	1.00842	0.9816		0.989799	0.936062	1.04662	0.753306		0.999559	0.988854	1.01038	0.941107
Pneumoconiosis		10	0.999873	0.998262	1.00149	-0.000126897	0.877431		1.00001	0.997714	1.00231	0.992211		0.999842	0.997391	1.0023	0.90253		1.00002	0.997653	1.00239	0.98914
Bronchiectasis		13	1.00502	1.0004	1.00967	0.0050082	0.0333442		1.0065	1.00067	1.01236	0.0287882		1.00599	0.996715	1.01535	0.232442		1.00693	0.999983	1.01393	0.0742684
IPF		6	1.00107	0.996575	1.00559	0.00106979	0.641281		1.00259	0.999944	1.00525	0.0550556		1.01241	0.996252	1.02884	0.207355		1.00233	0.999518	1.00516	0.165273
LRTI		12	0.97943	0.961354	0.997845	-0.0207849	0.0287422		0.989226	0.969318	1.00954	0.296351		0.959829	0.86661	1.06308	0.449784		0.992287	0.965557	1.01976	0.589502
ILD		5	1.00202	0.994277	1.00982	0.00201727	0.610249		1.00399	1.00007	1.00792	0.0461279		1.00408	0.991033	1.0173	0.584955		1.00429	1.00054	1.00806	0.0885326
Asthma		13	0.990189	0.977968	1.00256	-0.00985928	0.119716		0.997436	0.983856	1.0112	0.713529		1.03043	0.974214	1.08989	0.317428		0.999551	0.98321	1.01616	0.958277
COPD		26	0.997016	0.989868	1.00422	-0.00298821	0.415646		0.999007	0.990225	1.00787	0.825509		0.999928	0.984697	1.01539	0.992709		1.00356	0.989966	1.01734	0.614086
PE		5	1.00148	0.995135	1.00786	0.00147715	0.648653		1.00095	0.993159	1.00879	0.812414		1.00717	0.990636	1.02398	0.459637		1.00102	0.991915	1.01022	0.83711
PAH		6	0.99882	0.997006	1.00064	-0.00118047	0.203056		0.999006	0.996457	1.00156	0.445697		0.994771	0.990254	0.999307	0.0868292		0.998868	0.995712	1.00203	0.514275
CB	Hand grip strength (left)	5	1.00208	0.997459	1.00673	0.00208232	0.377644		1.00392	0.997925	1.00994	0.200603		0.99382	0.982756	1.00501	0.357239		1.0044	0.995836	1.01303	0.371881
Sarcoidosis		5	1.00943	1.00298	1.01593	0.00939018	0.00409613		1.00451	0.996286	1.01279	0.283546		0.947649	0.901255	0.996432	0.126618		1.00375	0.994293	1.0133	0.481449
Pneumoconiosis		10	0.999941	0.998332	1.00155	-5.93442e-05	0.942416		1.00033	0.998155	1.00251	0.76569		1.00069	0.998244	1.00315	0.594473		1.00045	0.998096	1.00281	0.716533
Bronchiectasis		15	1.00251	0.998245	1.00679	0.00250414	0.249379		1.00096	0.996225	1.00571	0.691942		1.00079	0.994042	1.00757	0.823514		0.999206	0.993528	1.00492	0.788694
IPF		6	0.999571	0.996027	1.00313	-0.000429509	0.812619		1.00066	0.99791	1.00342	0.637471		1.01095	1.00036	1.02165	0.112716		1.00105	0.998371	1.00374	0.477069
LRTI		11	0.994953	0.974696	1.01563	-0.00505941	0.629747		1.00686	0.987442	1.02666	0.49137		0.97462	0.873643	1.08727	0.655951		1.00727	0.981488	1.03372	0.596125
ILD		5	0.999882	0.993283	1.00652	-0.000118168	0.972097		1.0018	0.997915	1.00571	0.363775		1.00216	0.991252	1.01319	0.724976		1.00198	0.99778	1.0062	0.408214
Asthma		13	0.991609	0.9792	1.00418	-0.008426	0.189721		0.997345	0.983257	1.01163	0.714101		1.04089	0.985655	1.09922	0.177551		1.0005	0.985473	1.01575	0.949652
COPD		25	0.989527	0.982911	0.996189	-0.0105279	0.00210115		0.989985	0.98111	0.998941	0.0284829		0.989996	0.976506	1.00367	0.164369		0.9894	0.974549	1.00448	0.180014
PE		5	1.00193	0.995592	1.00831	0.00192726	0.551613		1.00031	0.992577	1.0081	0.938018		1.00287	0.986426	1.01958	0.756627		0.999851	0.989599	1.01021	0.978738
PAH		6	0.999513	0.997701	1.00133	-0.000486715	0.599149		0.998291	0.995869	1.00072	0.167753		0.997037	0.991644	1.00246	0.34391		0.998384	0.995533	1.00124	0.317998
CB	Low hand grip strength (60 years and older)	5	1.01037	0.982455	1.03907	0.0103117	0.4706		1.01407	0.976144	1.05346	0.472567		1.0459	0.976247	1.12051	0.291698		1.00885	0.957723	1.06271	0.756498
Sarcoidosis		6	0.939481	0.908859	0.971135	-0.062428	0.000222116		0.960487	0.917084	1.00594	0.0874872		0.831922	0.644694	1.07352	0.230093		0.97379	0.896671	1.05754	0.555791
Pneumoconiosis		11	1.00719	0.996344	1.01816	-0.000915112	0.194595		1.00634	0.992179	1.02071	0.381945		1.00414	0.985854	1.02276	0.670086		1.00685	0.99169	1.02225	0.398322
Bronchiectasis		16	0.990653	0.972936	1.00869	-0.00939125	0.307713		1.00359	0.978723	1.02909	0.779395		1.0119	0.978943	1.04596	0.495299		1.00456	0.97608	1.03386	0.760968
IPF		5	0.988027	0.972696	1.0036	-0.0120448	0.131152		0.98846	0.972279	1.00491	0.16813		0.987389	0.934138	1.04368	0.684099		0.988284	0.97188	1.00496	0.239685
LRTI		15	1.13593	1.03579	1.24576	0.127455	0.00679239		1.05674	0.955052	1.16925	0.285037		1.2188	0.687302	2.16131	0.510273		1.03362	0.895921	1.19249	0.657236
ILD		5	0.983193	0.961701	1.00516	-0.01695	0.1328		0.98406	0.960485	1.00821	0.194008		0.981645	0.949754	1.01461	0.351901		0.984173	0.959723	1.00925	0.28177
Asthma		13	1.07344	1.00313	1.14868	0.0708706	0.0403232		1.05039	0.966938	1.14105	0.244424		0.821505	0.58307	1.15744	0.284908		1.01647	0.904083	1.14282	0.789321
COPD		26	0.995835	0.961388	1.03152	-0.00417344	0.816258		0.985728	0.939006	1.03477	0.561755		0.982746	0.912451	1.05846	0.649906		0.961117	0.897728	1.02898	0.265385
PE		6	0.993893	0.959631	1.02938	-0.00612559	0.732168		0.985766	0.94442	1.02892	0.511965		1.0017	0.910634	1.10186	0.97388		0.985253	0.926555	1.04767	0.655445
PAH		5	1.00572	0.994023	1.01755	0.00570048	0.339403		1.00278	0.988271	1.0175	0.708828		1.01944	0.991692	1.04797	0.264909		0.999786	0.979037	1.02098	0.985035
CB	Usual walking pace	5	0.995725	0.991139	1.00033	-0.00428375	0.0689695		0.994388	0.988379	1.00043	0.0687987		0.990833	0.978402	1.00342	0.248137		0.993399	0.985979	1.00087	0.158408
Sarcoidosis		6	1.00603	1.0006	1.01148	0.00600922	0.0293093		1.00881	1.0015	1.01618	0.0180446		1.04945	1.01618	1.08382	0.0425527		1.01012	1.00199	1.01832	0.0585605
Pneumoconiosis		9	0.999085	0.997273	1.0009	-0.000915112	0.323247		0.99887	0.996516	1.00123	0.347516		0.998344	0.995528	1.00117	0.288042		0.998626	0.996477	1.00078	0.246129
Bronchiectasis		13	1.00293	0.99858	1.00731	0.00292901	0.186971		0.999763	0.994434	1.00512	0.930741		0.997048	0.990006	1.00414	0.431055		0.999171	0.992629	1.00576	0.808679
IPF		5	0.998866	0.996364	1.00137	-0.00113507	0.375013		0.999215	0.996583	1.00185	0.559297		1.00246	0.993562	1.01143	0.6269		0.999265	0.99631	1.00223	0.651724
LRTI		17	0.991523	0.976314	1.00697	-0.00206898	0.280383		1.00382	0.986828	1.02111	0.66149		0.98514	0.894898	1.08448	0.764224		1.00373	0.979369	1.02869	0.770392
ILD		5	0.997933	0.994394	1.00148	-0.00206898	0.25365		0.998727	0.994945	1.00252	0.510419		0.999852	0.994162	1.00557	0.962568		0.998814	0.994951	1.00269	0.580639
Asthma		15	0.989838	0.980917	0.99884	-0.0102138	0.0270222		0.996499	0.983842	1.00932	0.590763		1.004	0.95598	1.05443	0.87561		0.999246	0.984114	1.01461	0.924138
COPD		26	0.993978	0.987535	1.00046	-0.00604034	0.0686891		0.994748	0.986015	1.00356	0.241846		0.990931	0.97729	1.00476	0.209947		0.995953	0.983705	1.00835	0.526461
PE		6	1.00412	0.998273	1.00999	0.00410826	0.167746		1.00526	0.997644	1.01293	0.176394		1.00117	0.984238	1.01839	0.899594		1.00735	0.996473	1.01835	0.243347
PAH		5	0.999474	0.997547	1.0014	-0.000526141	0.593019		0.999225	0.996813	1.00164	0.529672		1.00011	0.995488	1.00476	0.964464		0.999489	0.996605	1.00238	0.746511
