# Supplementary material for: Exploring the relationship between sarcopenia and 11 respiratory diseases: a comprehensive mendelian randomization analysis
Source: Aging Clin Exp Res. 2024 Oct 12;36(1):205. doi: 10.1007/s40520-024-02855-y (PMC11470909; doi:10.1007/s40520-024-02855-y)
Supplement: Supplementary file 4 — Supplementary file4 (XLSX 25 KB) [file 40520_2024_2855_MOESM4_ESM.xlsx]

## Sheet: Sheet1
Table. S2. Summary of reverse UVMR analysis results
Exposure	Outcome	Used SNPs	inverse variance weighted method					Weighted median method					MR-Egger method					Weighted_mode method
			OR	or_lci95	or_uci95	P-value		OR	or_lci95	or_uci95	P-value		OR	or_lci95	or_uci95	P-value		OR	or_lci95	or_uci95	P-value
Appendicular lean mass	CB	615	0.884364	0.681375	1.14783	0.35565		0.987986	0.658832	1.48158	0.953378		0.88543	0.486613	1.61111	0.69046		1.15757	0.557843	2.40206	0.694552
	Sarcoidosis	616	1.04886	0.900611	1.2215	0.539521		1.12755	0.886616	1.43395	0.327688		1.25722	0.885985	1.784	0.200324		1.14607	0.728559	1.80283	0.555502
	Pneumoconiosis	614	1.10156	0.730554	1.66098	0.644344		1.143	0.605626	2.1572	0.680007		1.01849	0.396655	2.61518	0.969633		1.48326	0.34695	6.34113	0.595008
	Bronchiectasis	617	1.12502	0.9351	1.35352	0.211768		1.34046	0.996367	1.80339	0.0528735		1.45509	0.952565	2.22273	0.0832103		1.51086	0.847099	2.69473	0.162644
	IPF	617	1.04748	0.861856	1.27307	0.64115		0.945795	0.685073	1.30574	0.734839		1.06702	0.682007	1.66938	0.776455		0.967219	0.527206	1.77447	0.914306
	LRTI	614	0.97762	0.933318	1.02402	0.338754		1.02496	0.956636	1.09816	0.48366		1.04256	0.937645	1.15921	0.441468		1.09122	0.938076	1.26937	0.258299
	ILD	615	0.955408	0.826685	1.10417	0.536688		0.957346	0.755176	1.21364	0.718721		1.05479	0.757049	1.46964	0.752689		0.915644	0.594697	1.4098	0.689125
	Asthma	613	0.983048	0.928559	1.04073	0.55675		0.991963	0.912166	1.07874	0.850417		1.07808	0.946033	1.22855	0.259855		1.05525	0.853149	1.30523	0.620209
	COPD	614	0.920921	0.845318	1.00329	0.0594405		0.938287	0.816677	1.07801	0.368431		1.10826	0.911218	1.34791	0.303816		0.905584	0.671924	1.2205	0.51507
	PE	614	1.23928	1.11472	1.37777	7.20539e-05		1.28575	1.09165	1.51437	0.0026105		1.46029	1.14618	1.86049	0.00227937		1.28265	0.953462	1.72549	0.100469
	PAH	616	1.22554	0.711987	2.10951	0.46294		1.65542	0.673187	4.07081	0.272214		0.428879	0.123501	1.48935	0.183074		2.24786	0.425404	11.8779	0.340628
Hand grip strength (right)	CB	149	0.575851	0.231568	1.432	0.23505		0.360027	0.0908843	1.42621	0.145801		0.0518726	0.00176838	1.5216	0.087971		0.288208	0.012495	6.64779	0.438301
	Sarcoidosis	149	1.52884	0.922646	2.53332	0.0994471		1.67335	0.827886	3.38222	0.151595		1.52475	0.233682	9.94886	0.659936		2.20569	0.399535	12.1769	0.36548
	Pneumoconiosis	149	3.29141	0.788686	13.736	0.102188		6.85296	0.824407	56.9658	0.0748644		106.799	0.530746	21490.7	0.0862548		122.081	0.325498	45787.6	0.114023
	Bronchiectasis	149	1.042	0.538685	2.0156	0.902712		0.742046	0.273614	2.01244	0.557804		0.875122	0.0754014	10.1568	0.915201		0.529385	0.0393408	7.12359	0.632167
	IPF	149	1.11673	0.520998	2.39364	0.776547		1.06748	0.371803	3.06484	0.903411		1.09562	0.0637706	18.8233	0.949894		1.06047	0.0991258	11.3452	0.961332
	LRTI	147	0.771718	0.642218	0.927332	0.00569245		0.793359	0.626076	1.00534	0.055375		0.67262	0.340707	1.32788	0.254817		0.875648	0.540285	1.41918	0.590621
	ILD	149	0.975343	0.560715	1.69657	0.929563		0.931115	0.430414	2.01428	0.85614		1.37766	0.175172	10.8348	0.761148		0.596059	0.105182	3.37782	0.559597
	Asthma	146	0.733638	0.588863	0.914007	0.0057497		0.720169	0.545213	0.951267	0.020786		0.934883	0.415156	2.10525	0.871057		0.649683	0.315032	1.33983	0.2446
	COPD	147	0.86381	0.637255	1.17091	0.345507		0.83642	0.544063	1.28588	0.415605		0.587726	0.189613	1.82172	0.358494		0.964402	0.316367	2.93985	0.949256
	PE	149	1.1742	0.811705	1.69859	0.393927		1.29286	0.770139	2.17037	0.331143		1.86437	0.4745	7.32537	0.373598		2.88338	0.679621	12.2331	0.152863
	PAH	149	1.27364	0.182071	8.90946	0.807452		10.2838	0.614297	172.157	0.105003		7876.43	5.7309	1.08252e+07	0.0160311		163.377	0.16838	158523	0.148331
Hand grip strength (left)	CB	165	0.357192	0.136168	0.936976	0.0364115		0.250016	0.0622137	1.00473	0.050778		0.0804563	0.00210335	3.07757	0.177373		0.174065	0.00515733	5.87487	0.331758
	Sarcoidosis	165	1.43865	0.840422	2.46271	0.184801		1.32786	0.617168	2.85695	0.468201		1.74761	0.228259	13.3802	0.59171		0.918339	0.175345	4.80963	0.919815
	Pneumoconiosis	165	1.26219	0.277877	5.7332	0.762991		1.01793	0.110661	9.36355	0.987478		278.392	0.912957	84891.4	0.0556832		0.0848777	0.00018425	39.1003	0.431778
	Bronchiectasis	165	0.652355	0.324246	1.31248	0.231062		0.653969	0.236439	1.80882	0.413249		0.816687	0.0579389	11.5117	0.880964		0.440711	0.035162	5.52375	0.526303
	IPF	165	1.33305	0.624502	2.84551	0.457443		0.735893	0.243072	2.2279	0.587392		0.496014	0.0280246	8.77907	0.633184		0.645891	0.0442155	9.43504	0.749796
	LRTI	163	0.802229	0.659358	0.976058	0.0276528		0.785329	0.617593	0.998623	0.0486963		0.860539	0.40971	1.80744	0.692183		0.825466	0.483853	1.40827	0.482683
	ILD	165	0.935035	0.548948	1.59267	0.80475		0.942551	0.42167	2.10687	0.885369		0.995427	0.132887	7.45655	0.996446		1.09451	0.179975	6.65626	0.922024
	Asthma	162	0.781115	0.612017	0.996935	0.0471817		0.757874	0.560681	1.02442	0.0713755		1.02002	0.406741	2.55797	0.966359		0.631697	0.311016	1.28302	0.205899
	COPD	165	0.846656	0.612345	1.17063	0.31394		0.81263	0.503815	1.31073	0.394972		0.830666	0.245014	2.81619	0.766253		1.32025	0.386419	4.51077	0.658286
	PE	164	1.34029	0.897338	2.00189	0.152484		1.3768	0.794695	2.3853	0.254106		0.84066	0.184128	3.83814	0.82305		1.91101	0.449861	8.11801	0.381599
	PAH	165	0.669465	0.0853791	5.24932	0.702526		5.99705	0.263232	136.627	0.261383		74.5264	0.0309919	179214	0.279531		65.6668	0.0387349	111324	0.271798
Low hand grip strength (60 years and older)	CB	9	1.3446	0.66963	2.69991	0.405136		1.26959	0.515258	3.12825	0.603903		4.35953	0.130936	145.15	0.437509		1.23204	0.38395	3.95345	0.7348
	Sarcoidosis	9	0.584556	0.400597	0.852992	0.00535782		0.66576	0.403131	1.09948	0.111957		0.147175	0.0221549	0.977678	0.0877451		0.668494	0.263588	1.69539	0.420991
	Pneumoconiosis	8	0.24437	0.0684617	0.872265	0.0299681		0.472079	0.103289	2.15763	0.332978		0.31435	0.000413367	239.052	0.744076		0.488596	0.0522919	4.56525	0.549823
	Bronchiectasis	9	0.993115	0.584573	1.68718	0.979616		1.2828	0.650237	2.53074	0.472506		1.3448	0.0769247	23.5097	0.844958		1.47687	0.475158	4.59039	0.519351
	IPF	9	0.780998	0.404563	1.5077	0.461394		0.77314	0.357644	1.67134	0.513015		0.0589551	0.00307957	1.12863	0.102218		0.949879	0.233303	3.86737	0.944536
	LRTI	8	1.07823	0.954113	1.21849	0.227376		1.04783	0.900119	1.21978	0.546747		1.50891	0.47238	4.81984	0.513473		1.00266	0.783206	1.2836	0.983778
	ILD	9	0.956753	0.613482	1.4921	0.845403		0.881598	0.518987	1.49756	0.641104		0.331378	0.034747	3.1603	0.369063		0.802472	0.379902	1.69508	0.579946
	Asthma	8	1.07394	0.924282	1.24782	0.35153		1.03579	0.854366	1.25574	0.720403		2.96718	0.713956	12.3315	0.185182		0.965701	0.728262	1.28055	0.815415
	COPD	9	1.06098	0.850929	1.32288	0.598984		1.12693	0.841102	1.5099	0.423344		2.9839	0.997621	8.92491	0.0913916		1.18112	0.780741	1.78683	0.453333
	PE	9	0.96482	0.65357	1.4243	0.856978		0.85781	0.55684	1.32145	0.486625		0.149891	0.0318111	0.706269	0.0474856		0.589947	0.301055	1.15606	0.162727
	PAH	9	0.262897	0.0444429	1.55514	0.14072		0.371287	0.0473343	2.91234	0.345781		478.137	0.219428	1.04187e+06	0.159659		0.681084	0.0387794	11.9619	0.799438
Usual walking pace	CB	28	0.565449	0.0472879	6.7614	0.652463		0.119524	0.00397354	3.5953	0.221266		2.71187e-06	9.14024e-13	8.04602	0.103807		0.0204113	2.66832e-05	15.6136	0.260723
	Sarcoidosis	29	1.48987	0.31544	7.03685	0.614723		1.88468	0.28509	12.4593	0.510743		74.973	0.00581131	967243	0.379234		2.64438	0.097201	71.9409	0.568569
	Pneumoconiosis	29	1.19852	0.0261241	54.9859	0.926086		14.291	0.0546511	3737.02	0.349023		9.93552e+08	0.0850508	1.16065e+19	0.0911919		23.9669	0.000927519	619299	0.544926
	Bronchiectasis	29	1.17066	0.19546	7.01141	0.863016		1.26064	0.111907	14.2013	0.8513		0.0162269	2.7166e-07	969.27	0.468999		0.532494	0.00339525	83.5137	0.808753
	IPF	29	0.513399	0.0741026	3.55694	0.499608		2.52201	0.187294	33.9603	0.485606		1.51759	8.54586e-06	269498	0.946571		3.33704	0.0211072	527.584	0.644471
	LRTI	29	0.320287	0.18803	0.545573	2.79278e-05		0.336542	0.18202	0.622244	0.000514775		0.193031	0.00714226	5.21696	0.336797		0.403731	0.118583	1.37455	0.157877
	ILD	29	0.252375	0.055169	1.15451	0.075931		0.311899	0.0439841	2.21172	0.243711		0.0031354	2.82309e-07	34.8227	0.235637		0.569234	0.0166443	19.4677	0.756855
	Asthma	29	0.246426	0.138166	0.439512	2.08712e-06		0.232992	0.111083	0.488695	0.000115917		0.275542	0.00755262	10.0526	0.488435		1.05396	0.166227	6.68258	0.955923
	COPD	29	0.221196	0.0929875	0.526173	0.000644093		0.284994	0.0959749	0.846279	0.0237858		1.21561	0.00590238	250.359	0.943266		0.250971	0.0346599	1.81726	0.181997
	PE	29	0.353084	0.130754	0.953457	0.039972		0.294672	0.0766271	1.13317	0.075391		2.31246	0.0052586	1016.9	0.789236		0.277054	0.0161024	4.76692	0.384122
	PAH	29	22.1006	0.0818165	5969.91	0.278507		71.174	0.0461773	109702	0.254763		1.00557e+10	1.74283e-05	5.80193e+24	0.195254		38.6043	3.74421e-05	3.98026e+07	0.609108
