# Supplementary material for: Exploring the relationship between sarcopenia and 11 respiratory diseases: a comprehensive mendelian randomization analysis
Source: Aging Clin Exp Res. 2024 Oct 12;36(1):205. doi: 10.1007/s40520-024-02855-y (PMC11470909; doi:10.1007/s40520-024-02855-y)
Supplement: Supplementary file 5 — Supplementary file5 (XLSX 19 KB) [file 40520_2024_2855_MOESM5_ESM.xlsx]

## Sheet: Sheet1
Table. S3. Summary of forward UVMR sensitivity analysis results
Exposure	Outcome	N. SNPs	F-statistic	MR-Egger intercept				MR-PRESSO global test			Cochrane’s Q				Steiger_test
				Intercept	SE	Pval		RSSobs	P-value		Q	Q_df	Q_pval		Direction	Pval
CB	Appendicular lean mass	5	22.74	0.00124994	0.0031418	0.717365		7.27624	0.345		4.8242	4	0.305816		TRUE	7.77638e-15
Sarcoidosis		3	42.57	-0.00340588	0.0215091	0.900024		NA	NA		6.74761	2	0.034259		TRUE	1.54002e-13
Pneumoconiosis		10	22.92	-0.000737265	0.00141434	0.616292		11.3433	0.483667		8.93748	9	0.443065		TRUE	4.35548e-25
Bronchiectasis		14	23.18	0.000662046	0.00181331	0.721388		20.2982	0.194667		17.4302	13	0.180376		TRUE	1.93687e-37
IPF		4	115.51	-0.00130319	0.00848623	0.892048		2.62081	0.715		2.04318	3	0.563493		TRUE	4.22889e-63
LRTI		10	51.81	0.0111314	0.00388126	0.0208931		16.602	0.152		13.8953	9	0.1261		TRUE	3.92086e-61
ILD		6	95.61	0.00351954	0.00515833	0.532512		46.8678	0.079		33.4968	5	2.99829e-06		TRUE	5.75904e-63
Asthma		8	54.08	0.00378936	0.0045651	0.438271		13.0148	0.239667		9.07674	7	0.247193		TRUE	1.69574e-58
COPD		24	27.66	-0.00169773	0.00160281	0.30099		39.08	0.048		34.8835	23	0.0534173		TRUE	8.33592e-75
PE		4	91.9	-0.00358397	0.0100162	0.754715		29.3761	0.049		13.8674	3	0.00309134		TRUE	2.74527e-40
PAH		6	22.15	0.00306316	0.00470266	0.550337		10.6902	0.225		7.77688	5	0.168968		TRUE	3.48029e-17
CB	Hand grip strength (right)	5	22.74	0.00263246	0.00201393	0.282333		3.24227	0.722		2.01769	4	0.732504		TRUE	2.16087e-16
Sarcoidosis		4	40.2	0.00284482	0.00630029	0.695841		2.5274	0.708		1.30769	3	0.727307		TRUE	3.28809e-22
Pneumoconiosis		10	22.92	3.57434e-05	0.00107484	0.974286		7.72868	0.712		6.81723	9	0.656141		TRUE	3.51474e-28
Bronchiectasis		13	23.02	-0.000434951	0.0018215	0.815661		21.2335	0.135333		18.5433	12	0.100162		TRUE	1.6915e-32
IPF		6	95.22	0.00158089	0.00400244	0.70115		26.1698	0.037		22.2754	11	0.0223244		TRUE	4.38912e-66
LRTI		12	49.52	0.00158089	0.00400244	0.70115		26.1698	0.037		22.2754	11	0.0223244		TRUE	5.91235e-64
ILD		5	103.63	-0.00150826	0.00365561	0.707622		38.8805	0.195		19.0082	4	0.000783031		TRUE	1.36887e-61
Asthma		13	50.56	-0.00464985	0.00326474	0.182115		21.3003	0.126333		18.6481	12	0.0973816		TRUE	2.6392e-87
COPD		26	27.31	-0.00054642	0.0012901	0.675666		44.934	0.0246667		41.1313	25	0.022238		TRUE	2.85647e-79
PE		5	80.43	-0.0017737	0.00244006	0.519869		3.4481	0.721		2.43754	4	0.655854		TRUE	6.85559e-55
PAH		6	22.19	0.00540877	0.00282741	0.128305		12.6707	0.196		7.83161	5	0.165763		TRUE	0.743813
CB	Hand grip strength (left)	5	22.74	0.00320174	0.00201109	0.209616		6.08732	0.459		3.79469	4	0.434503		TRUE	4.37468e-15
Sarcoidosis		5	38.71	0.0137136	0.00551502	0.0887516		14.0162	0.13		8.92039	4	0.0631205		TRUE	7.4575e-20
Pneumoconiosis		10	22.92	-0.000856899	0.00107323	0.447672		9.73729	0.551		8.29805	9	0.504411		TRUE	1.8535e-27
Bronchiectasis		15	23.68	0.00105595	0.00162141	0.526227		33.8446	0.0213333		28.2741	14	0.0130815		TRUE	4.33552e-38
IPF		6	95.22	0.00163447	0.0043309	0.714624		26.9304	0.024		22.5939	10	0.0123492		TRUE	2.24596e-70
LRTI		11	50.26	0.00163447	0.0043309	0.714624		26.9304	0.024		22.5939	10	0.0123492		TRUE	3.08327e-62
ILD		5	103.64	-0.00167191	0.00305906	0.622718		33.0411	0.247		13.8919	4	0.00764802		TRUE	1.10687e-64
Asthma		13	50.56	-0.00566109	0.00317286	0.101963		22.2809	0.106		19.2284	12	0.083164		TRUE	1.69626e-87
COPD		25	23.58	-8.70009e-05	0.00111468	0.938463		31.8135	0.228		29.093	24	0.21665		TRUE	2.65344e-64
PE		6	80.43	-0.000292767	0.00243646	0.911951		4.79147	0.571667		2.97382	4	0.562215		TRUE	3.97897e-54
PAH		6	22.15	0.00330291	0.00337003	0.382537		10.4625	0.248		7.22856	5	0.204189		TRUE	1.72822e-17
CB	Low hand grip strength (60 years and older)	5	22.74	-0.0132257	0.0122928	0.360797		6.04291	0.445		3.84745	4	0.427044		TRUE	1.0553e-07
Sarcoidosis		6	41.89	0.0284498	0.0299965	0.396614		13.9304	0.177		NA	NA	NA		TRUE	8.28051e-10
Pneumoconiosis		11	22.92	0.00310628	0.0075513	0.690433		14.5429	0.333		12.6955	10	0.241196		TRUE	4.35548e-25
Bronchiectasis		16	23.58	-0.0132073	0.00806476	0.123764		25.8915	0.106		23.1189	15	0.0816473		TRUE	1.01108e-18
IPF		5	107.98	0.000873317	0.0366855	0.982503		0.651723	0.985		0.569892	4	0.96635		TRUE	1.31512e-41
LRTI		15	52.93	-0.00555867	0.0227498	0.810782		31.7861	0.023		27.7863	13	0.00969139		TRUE	4.18329e-32
ILD		5	103.64	0.00113192	0.00899552	0.907824		0.700896	0.974		0.597189	4	0.963376		TRUE	1.04022e-39
Asthma		13	55.65	0.0301576	0.0193731	0.147833		20.8841	0.157667		17.6976	12	0.125184		TRUE	1.88861e-49
COPD		26	27.9	0.00241758	0.00605993	0.693461		30.7587	0.299		28.2789	25	0.295176		TRUE	7.22576e-40
PE		6	80.49	-0.0022681	0.0131143	0.87109		3.87368	0.726		2.48185	5	0.779226		TRUE	5.72242e-35
PAH		5	22.34	-0.0179308	0.0168713	0.365842		4.33266	0.63		2.11763	4	0.714134		TRUE	5.34495e-09
CB	Usual walking pace	5	22.74	0.00190707	0.00227056	0.462619		7.1676	0.4		4.73943	4	0.315094		TRUE	7.67976e-12
Sarcoidosis		6	41.89	-0.00989842	0.00379606	0.0595731		11.8924	0.184		8.24236	5	0.143375		TRUE	6.37917e-24
Pneumoconiosis		9	23.1	0.000907389	0.00131661	0.512896		10.8766	0.399		9.55763	8	0.297456		TRUE	4.1756e-20
Bronchiectasis		13	22.77	0.00289077	0.00148079	0.0768308		20.1574	0.166333		16.5962	12	0.165428		TRUE	5.73387e-29
IPF		5	107.98	-0.00485598	0.00590382	0.471068		2.74858	0.834		1.43157	4	0.83869		TRUE	4.15787e-66
LRTI		17	51.5	0.000508909	0.00380862	0.895479		39.3672	0.007		34.6428	16	0.00444637		TRUE	2.89931e-82
ILD		5	103.64	-0.00140683	0.00159143	0.441797		9.67617	0.485		4.32575	4	0.363712		TRUE	8.25616e-62
Asthma		15	52.81	-0.00159737	0.0027534	0.571736		18.6737	0.308		16.0456	14	0.310599		TRUE	3.05582e-95
COPD		26	27.31	0.000575436	0.00116538	0.625954		36.6221	0.119333		33.7052	25	0.114361		TRUE	4.1413e-54
PE		4	80.49	-0.00358397	0.0100162	0.754715		29.3761	0.049		13.8674	3	0.00309134		TRUE	4.1413e-54
PAH		5	22.34	-0.000841159	0.00282479	0.785304		2.90298	0.767		2.04265	4	0.727915		TRUE	6.20913e-15
