# Supplementary material for: Exploring the relationship between sarcopenia and 11 respiratory diseases: a comprehensive mendelian randomization analysis
Source: Aging Clin Exp Res. 2024 Oct 12;36(1):205. doi: 10.1007/s40520-024-02855-y (PMC11470909; doi:10.1007/s40520-024-02855-y)
Supplement: Supplementary file 6 — Supplementary file6 (XLSX 20 KB) [file 40520_2024_2855_MOESM6_ESM.xlsx]

## Sheet: Sheet2
Table. S4. Summary of reverse UVMR sensitivity analysis results
Exposure	Outcome	N. SNPs	F-statistic	MR-Egger intercept				MR-PRESSO global test			Cochrane’s Q				Steiger_test
				Intercept	SE	Pval		RSSobs	P-value		Q	Q_df	Q_pval		Direction	Pval
Appendicular lean mass	CB	615	98.04	-2.96173e-05	0.00675564	0.996503		646.047	0.188667		644.208	614	0.19291		TRUE	0
	Sarcoidosis	616	97.4	-0.00443859	0.00393743	0.260065		747.723	<0.0003		745.44	615	0.000229656		TRUE	0
	Pneumoconiosis	614	98.12	0.00192696	0.0106428	0.856382		649.147	0.616667		646.844	613	0.166447		TRUE	0
	Bronchiectasis	617	97.85	-0.00631424	0.00477399	0.186449		621.78	0.457333		619.902	616	0.44831		TRUE	0
	IPF	617	97.92	-0.000453704	0.00504448	0.928364		588.901	0.788667		586.985	616	0.794156		TRUE	0
	LRTI	614	97.64	-0.00157923	0.00119519	0.18689		834.663	0.855		804.053	613	2.97064e-07		TRUE	0
	ILD	615	97.93	-0.00243164	0.00374093	0.515931		651.885	0.16		649.862	614	0.153143		TRUE	0
	Asthma	613	97.47	-0.00226243	0.00147091	0.124537		835.965	0.653		800.89	612	3.81104e-07		TRUE	0
	COPD	614	97.85	-0.00454714	0.00220677	0.0397689		724.735	0.864		709.279	613	0.00418903		TRUE	0
	PE	614	97.86	-0.00403154	0.00273066	0.140351		754.361	0.981		725.237	613	0.00115507		TRUE	0
	PAH	616	97.95	0.0257941	0.0140409	0.0666828		607.427	0.584		605.589	615	0.598969		TRUE	0
Hand grip strength (left)	CB	149	47.12	0.0180997	0.0217721	0.407137		118.948	0.968		117.317	148	0.970259		TRUE	3.59533e-283
	Sarcoidosis	149	47.12	-0.00236338	0.0121655	0.846233		158.229	0.317		156.167	148	0.306843		TRUE	4.24205e-305
	Pneumoconiosis	149	47.12	-0.0655346	0.03418	0.0571348		132.532	0.8534		130.578	148	0.845229		TRUE	0
	Bronchiectasis	149	47.12	-0.00272696	0.0158029	0.863234		147.04	0.5488		145.06	148	0.552988		TRUE	5.67168e-270
	IPF	149	47.12	0.0120027	0.0171663	0.485532		157.674	0.3156		155.565	148	0.318801		TRUE	3.06881e-279
	LRTI	147	47.17	-0.000854472	0.00444589	0.847859		239.704	<2e-04		236.6	146	3.05656e-06		TRUE	2.74803e-262
	ILD	149	47.12	-0.000759925	0.01203	0.949718		148.556	0.5198		146.581	148	0.517538		TRUE	1.35925e-285
	Asthma	146	47.21	-0.00325317	0.00551259	0.556026		268.937	0.969		239.242	145	1.37509e-06		TRUE	1.75858e-177
	COPD	147	47.06	0.000231923	0.00730326	0.97471		195.259	0.99		166.402	146	0.118788		TRUE	2.94499e-262
	PE	149	47.12	0.0056652	0.0090741	0.533381		177.879	0.0634		175.504	148	0.0608927		TRUE	9.17214e-296
	PAH	149	47.12	-0.0572058	0.0465003	0.220578		139.427	0.714		137.453	148	0.722154		TRUE	4.08359e-238
Hand grip strength (right)	CB	165	47.14	0.029441	0.0203043	0.148983		166.125	0.481667		164.135	164	0.482334		TRUE	1.11542e-296
	Sarcoidosis	165	47.14	3.27941e-05	0.0112779	0.997683		173.484	0.336667		171.455	164	0.329157		TRUE	0
	Pneumoconiosis	165	47.14	-0.0425602	0.0318785	0.183714		137.281	0.939		135.38	164	0.950068		TRUE	0
	Bronchiectasis	165	47.14	0.00213402	0.0147287	0.884978		157.856	0.648333		155.899	164	0.661985		TRUE	1.11339e-302
	IPF	165	47.14	0.00023335	0.0170853	0.98912		197.642	0.049		195.404	164	0.0474076		TRUE	2.83861e-298
	LRTI	163	47.17	0.00168424	0.00409367	0.681308		261.373	<2e-04		258.42	162	2.18837e-06		TRUE	4.05685e-291
	ILD	165	47.14	-0.00422313	0.0123924	0.733704		201.063	0.0346		198.724	164	0.0334157		TRUE	3.72758e-298
	Asthma	162	47.21	-0.00297333	0.00488956	0.543986		259.035	0.833		242.281	161	3.58714e-05		TRUE	1.35507e-203
	COPD	165	47.14	0.00470929	0.00679758	0.489428		190.058	0.102667		187.732	164	0.0987988		TRUE	7.62446e-295
	PE	164	47.23	-0.00566113	0.00823081	0.492564		185.151	0.13		182.849	163	0.136932		TRUE	0
	PAH	165	47.14	-0.10675	0.0434165	0.0149884		148.903	0.832333		147.013	164	0.825181		TRUE	9.22329e-267
Low hand grip strength (60 years and older)	CB	9	39.38	-0.0741723	0.110524	0.523677		7.94076	0.6292		6.5399	8	0.586985		TRUE	1.90044e-36
	Sarcoidosis	9	39.38	0.0870788	0.0597685	0.188481		11.0251	0.425667		7.87716	8	0.445561		TRUE	5.3173e-35
	Pneumoconiosis	8	40.47	-0.0158285	0.208134	0.941852		11.3739	0.3008		8.54535	7	0.286966		TRUE	4.68234e-32
	Bronchiectasis	9	39.38	-0.0190842	0.0900893	0.838271		11.0705	0.382		8.77301	8	0.361805		TRUE	1.54968e-35
	IPF	9	39.38	0.162937	0.0930843	0.123516		15.8009	0.157		12.1147	8	0.146157		TRUE	2.31222e-34
	LRTI	8	35.74	-0.0195957	0.0343577	0.589148		6.68115	0.6554		5.11018	7	0.646519		TRUE	1.10581e-31
	ILD	9	39.38	0.0668527	0.071103	0.378407		13.1913	0.2458		10.6674	8	0.221269		TRUE	1.45654e-35
	Asthma	8	35.74	-0.0592391	0.04213	0.209311		4.55659	0.8356		3.36557	7	0.849253		TRUE	4.92417e-28
	COPD	9	39.38	-0.0652018	0.0345448	0.101053		10.1805	0.4436		8.22247	8	0.412046		TRUE	2.75377e-36
	PE	9	39.38	0.117464	0.0488942	0.0472976		22.0269	0.0354		17.0918	8	0.0291676		TRUE	1.97643e-34
	PAH	9	39.38	-0.473643	0.242529	0.0917699		14.2563	0.2074		11.4838	8	0.175763		TRUE	7.70267e-30
Usual walking pace	CB	28	38.75	0.12574	0.0769716	0.114399		21.2263	0.8392		19.679	27	0.843953		TRUE	8.56283e-59
	Sarcoidosis	29	38.63	-0.0400266	0.0486532	0.41789		41.2753	0.088		38.6322	28	0.0870219		TRUE	9.25905e-59
	Pneumoconiosis	29	38.63	-0.209762	0.119152	0.0896558		29.0357	0.5098		27.069	28	0.51449		TRUE	1.90037e-64
	Bronchiectasis	29	38.63	0.0436914	0.0565218	0.446236		30.9712	0.4366		28.7416	28	0.425722		TRUE	4.11946e-56
	IPF	29	38.63	-0.0110623	0.0621022	0.859951		31.9825	0.3732		29.9644	28	0.36492		TRUE	6.67165e-58
	LRTI	29	38.63	0.00517208	0.0169473	0.762565		57.0298	0.00266667		53.0214	28	0.00291913		TRUE	1.71404e-43
	ILD	29	38.63	0.0448023	0.0478703	0.357616		38.2837	0.1642		35.6906	28	0.150647		TRUE	7.04941e-54
	Asthma	29	38.63	-0.00114026	0.0184836	0.951264		44.5283	0.0658		41.4485	28	0.0488257		TRUE	8.02699e-32
	COPD	29	38.63	-0.0174035	0.0273847	0.530439		38.9337	0.155		36.2894	28	0.135377		TRUE	4.67998e-48
	PE	29	38.63	-0.0192009	0.0312899	0.544584		34.4758	0.2748		31.9128	28	0.278073		TRUE	6.28362e-60
	PAH	29	38.63	-0.203575	0.174692	0.254076		34.6364	0.273		32.3046	28	0.262293		TRUE	9.25905e-59
