# Supplementary material for: Exploring the relationship between sarcopenia and 11 respiratory diseases: a comprehensive mendelian randomization analysis
Source: Aging Clin Exp Res. 2024 Oct 12;36(1):205. doi: 10.1007/s40520-024-02855-y (PMC11470909; doi:10.1007/s40520-024-02855-y)
Supplement: Supplementary file 7 — Supplementary file7 (XLSX 16 KB) [file 40520_2024_2855_MOESM7_ESM.xlsx]

## Sheet: Sheet1
Table. S5. Summary of results of MVMR analysis on all positive UVMR results
Exposure	Outcome	Model 1:Adjusted for BMI				Model 2:Adjusted for AUDIT				Model 3:Adjusted for Smoking				Model 4:Adjusted for Physical activity				Model 5:Adjusted for EA				Model 6:Adjusted for T2DM
		Direct effct	OR(95%CL)	P-value		Direct effct	OR(95%CL)	P-value		Direct effct	OR(95%CL)	P-value		Direct effct	OR(95%CL)	P-value		Direct effct	OR(95%CL)	P-value		Direct effct	OR(95%CL)	P-value
Asthma	LHGS	0.0574773	1.06 (1.00, 1.12)	0.0454977		0.113135	1.12 (1.03, 1.22)	0.168842		0.0894941	1.09 (1.01, 1.18)	0.0187382		0.101861	1.11 (1.01, 1.21)	0.0231268		0.0786291	1.08 (1.02, 1.15)	0.012223		0.116474	1.12 (1.05, 1.20)	0.00108215
Asthma	UWP	-0.00776254	0.99 (0.98, 1.00)	0.181999		-0.0166536	0.98 (0.96, 1.00)	0.0992781		-0.00984452	0.99 (0.98, 1.00)	0.0470557		-0.0117019	0.99 (0.98, 1.00)	0.0335585		-0.0102286	0.99 (0.98, 1.00)	0.0979853		-0.025478	0.97 (0.96, 0.99)	0.000543665
COPD	HGS(L)	-0.00301917	1.00 (0.99, 1.01)	0.608037		-0.00467994	1.00 (0.98, 1.01)	0.472605		-0.00419399	1.00 (0.99, 1.01)	0.37704		-0.00228355	1.00 (0.99, 1.01)	0.653699		-0.00290529	1.00 (0.99, 1.01)	0.597955		-0.00221399	1.00 (0.99, 1.01)	0.72315
Sarc	HGS(L)	0.000825236	1.00 (0.99, 1.02)	0.917787		0.0129011	1.01 (0.99, 1.04)	0.252589		0.0131338	1.01 (1.01, 1.02)	0.00129037		0.0156139	1.02 (1.00, 1.03)	0.00790649		0.00434121	1.00 (0.99, 1.01)	0.00256325		0.0168697	1.02 (1.01, 1.03)	0.00370121
Sarc	LHGS	-0.00205706	1.00 (0.97, 1.02)	0.86251		-0.0569408	0.94 (0.89, 1.00)	0.0659875		-0.0563105	0.95 (0.91, 0.98)	0.00382667		-0.0786441	0.92 (0.89, 0.96)	0.000254563		-0.00144319	1.00 (0.97, 1.03)	0.931277		-0.0646248	0.94 (0.90, 0.98)	0.00400052
Sarc	UWP	0.00527519	1.01 (1.00, 1.01)	0.0263687		0.0072891	1.01 (0.99, 1.03)	0.458855		0.0061134	1.01 (0.99, 1.01)	0.0599812		0.00762523	1.01 (0.99, 1.02)	0.050282		-0.0024045	1.00 (0.99, 1.00)	0.46028		-0.00224622	1.00 (0.99, 1.01)	0.645219
Pneu	ALM	-0.00284714	1.00 (0.99, 1.00)	0.182624		0.00305189	1.00 (0.99, 1.01)	0.570958		0.0021522	1.00 (0.99, 1.01)	0.237879		-0.00022272	1.00 (0.99, 1.00)	0.899721		-0.000307643	1.00 (0.99, 1.00)	0.903659		-0.00168934	1.00 (0.99, 1.01)	0.671187
IRTI	HGS(R)	-0.0248716	0.98 (0.96, 1.00)	0.0141902		-0.02623	0.97 (0.94, 1.01)	0.168464		-0.0203918	0.98 (0.96, 1.00)	0.090485		-0.0190246	0.98 (0.96, 1.01)	0.163013		-0.0202425	0.98 (0.96, 1.00)	0.0580919		-0.0269495	0.97 (0.95, 0.99)	0.0147778
IRTI	LHGS	0.0914129	1.10 (1.02, 1.18)	0.0108014		0.199179	1.22 (1.07, 1.40)	0.0035127		0.13214	1.14 (1.03, 1.26)	0.0089852		0.139971	1.15 (1.03, 1.29)	0.014181		0.148762	1.16 (1.07, 1.25)	0.000160874		0.172631	1.19 (1.09, 1.29)	4.1595e-05
Bron	HGS(R)	-0.000572097	1.00 (0.99, 1.01)	0.841577		0.0215056	1.02 (0.95, 1.10)	0.544204		0.0171361	1.02 (1.01, 1.03)	0.00552263		0.0166162	1.02 (1.00, 1.03)	0.0234482		0.00195616	1.00 (0.99, 1.01)	0.60734		-0.00449467	1.00 (0.99, 1.01)	0.385395
ALM	PE	0.239823	1.27 (1.13, 1.43)	7.58208e-05		0.223857	1.25 (1.11, 1.41)	0.000164743		0.22104	1.25 (1.11, 1.40)	0.000168069		0.216285	1.24 (1.11, 1.39)	0.000154817		0.201769	1.22 (1.09, 1.38)	0.000712067		0.22822	1.26 (1.12, 1.41)	0.0001412
HGS(R)	IRTI	-0.399907	0.67 (0.52, 0.86)	0.0355169		-0.31836	0.73 (0.58, 0.91)	0.00523043		-0.342424	0.73 (0.58, 0.92)	0.00119121		-0.347297	0.71 (0.57, 0.88)	0.00182496		-0.308954	0.73 (0.59, 0.91)	0.00572825		-0.356319	0.70 (0.55, 0.89)	0.00358015
HGS(R)	Asthma	-0.549334	0.58 (0.43, 0.78)	0.000333344		-0.370583	0.69 (0.54, 0.89)	0.00379971		-0.387781	0.68 (0.53, 0.87)	0.00209821		-0.352868	0.70 (0.54, 0.91)	0.00808511		-0.296567	0.74 (0.56, 0.98)	0.0365004		-0.365254	0.69 (0.52, 0.93)	0.0153008
HGS(L)	CB	-2.1435	0.12 (0.03, 0.43)	0.00118352		-1.18951	0.30 (0.11, 0.87)	0.0256793		-1.02587	0.36 (0.13, 0.96)	0.0417768		-1.01791	0.36 (0.13, 1.01)	0.0518987		-0.956304	0.38 (0.13, 1.16)	0.0897366		-1.17043	0.31 (0.10, 0.92)	0.0346953
HGS(L)	IRTI	-0.274426	0.76 (0.59, 0.98)	0.0355169		-0.259326	0.77 (0.60, 0.99)	0.0418866		-0.309964	0.73 (0.58, 0.92)	0.00791799		-0.318636	0.73 (0.57, 0.93)	0.00992994		-0.362786	0.70 (0.55, 0.88)	0.00220633		-0.31863	0.73 (0.57, 0.93)	0.0115753
HGS(L)	Asthma	-0.308325	0.58 (0.43, 0.78)	0.0521941		-0.222378	0.80 (0.59, 1.10)	0.163959		-0.312375	0.73 (0.55, 0.97)	0.0315292		-0.320846	0.73 (0.54, 0.98)	0.0373433		-0.270933	0.76 (0.57, 1.02)	0.0690179		-0.318966	0.73 (0.53, 0.99)	0.0414813
LHGS	Sarc	0.048824	1.05 (0.79, 1.40)	0.738029		-0.547911	0.58 (0.39, 0.86)	0.0070225		-0.485075	0.62 (0.39, 0.97)	0.0358182		-0.524507	0.59 (0.39, 0.91)	0.0159401		-0.116964	0.89 (0.66, 1.20)	0.443778		-0.374075	0.69 (0.50, 0.95)	0.0248682
LHGS	Pneu	0.476703	1.61 (0.76, 3.43)	0.216042		-1.16753	0.31 (0.06, 1.74)	0.183562		-0.857971	0.42 (0.11, 1.60)	0.204467		-0.718871	0.49 (0.10, 2.37)	0.373404		-0.404349	0.67 (0.29, 1.55)	0.345359		-0.0590315	0.94 (0.38, 2.31)	0.8972
UWP	IRTI	-0.0194617	0.98 (0.61, 1.57)	0.935237		-1.15194	0.32 (0.18, 0.56)	8.92761e-05		-1.0442	0.35 (0.20, 0.62)	0.000335792		-1.20196	0.30 (0.17, 0.55)	7.78886e-05		-1.23851	0.29 (0.17, 0.49)	3.26318e-06		-1.28401	0.28 (0.17, 0.45)	1.16893e-07
UWP	Asthma	-0.0962726	0.91 (0.51, 1.60)	0.739978		-1.44974	0.23 (0.12, 0.45)	1.24065e-05		-1.33609	0.26 (0.14, 0.49)	2.55645e-05		-1.30977	0.27 (0.14, 0.51)	6.99055e-05		-1.20203	0.30 (0.16, 0.58)	0.000356389		-1.58825	0.20 (0.11, 0.37)	1.02738e-07
UWP	COPD	-0.119675	0.89 (0.39, 2.01)	0.774871		-1.5577	0.21 (0.09, 0.51)	0.00053675		-1.07673	0.34 (0.13, 0.88)	0.0256146		-1.47067	0.23 (0.09, 0.61)	0.00308754		-1.92452	0.15 (0.06, 0.35)	1.71791e-05		-1.48563	0.23 (0.11, 0.49)	0.000144558
UWP	PE	0.49888	1.65 (0.64, 4.23)	0.300354		-1.13672	0.32 (0.12, 0.85)	0.0229424		-1.11827	0.33 (0.13, 0.85)	0.0224835		-0.917186	0.40 (0.13, 1.22)	0.105967		-0.51921	0.59 (0.20, 1.77)	0.351226		-1.27677	0.28 (0.10, 0.80)	0.017765
